# Supplementary material for: Mercury Monohalides as Ligands in Transition Metal Complexes
Source: Molecules. 2025 Jan 2;30(1):145. doi: 10.3390/molecules30010145 (PMC11721413; doi:10.3390/molecules30010145)
Supplement: Supplementary file 1 [file molecules-30-00145-s001.zip]

Archive with 1 entries (1 files):
- molecules-3384930-supplementary.pdf
